# Supplementary material for: Thermal tolerance and survival are modulated by a natural gradient of infection in differentially acclimated hosts
Source: Conserv Physiol. 2024 Apr 15;12(1):coae015. doi: 10.1093/conphys/coae015 (PMC11020239; doi:10.1093/conphys/coae015)
Supplement: Web_Material_coae015 [file web_material_coae015.zip]

Archive with 1 entries (1 files):
- DeBonville_Supporting_Information clean.pdf
